# Supplementary material for: Network meta‐analysis of multicomponent interventions
Source: Biom J. 2019 Apr 25;62(3):808–21. doi: 10.1002/bimj.201800167 (PMC7217213; doi:10.1002/bimj.201800167)
Supplement: Supplementary file 2 — Supporting Information [file BIMJ-62-808-s001.zip]

Archive with 7 entries (7 files):
- depression-additive-CNMA.odc
- depression-additive-CNMA.txt
- depression-interaction-CNMA.odc
- depression-interaction-CNMA.txt
- depression-netmeta.R
- depression-NMAJags.R
- README.txt
