# Supplementary material for: Network meta‐analysis of multicomponent interventions
Source: Biom J. 2019 Apr 25;62(3):808–21. doi: 10.1002/bimj.201800167 (PMC7217213; doi:10.1002/bimj.201800167)
Supplement: Supplementary file 2 — Supporting Information [file BIMJ-62-808-s001.zip › depression-additive-CNMA.txt]

##
##
## Additive component network meta-analysis (additive CNMA)
##
##
## This code implements the Bayesian additive CNMA model using
## WinBUGS. The results are provided in the Web supplement table.
##
## You can compute the posterior median values of odds ratios with 95%
## credible intervals (CrIs) for the treatment estimates compared to
## placebo and the median value for heterogeneity.
##
## For comparisons with treatment combinations (eg. A+B treatment
## versus C treatment), the 95% credible intervals for estimates of
## treatment combinations are calculated with the below results of the
## code:
## - the log odds ratio LOR (eg. LOR for treatment A versus C and LOR
##   for treatment B versus C) for treatment comparisons,
## - the standard deviation/error of the observed mean LOR,
## - the correlation coefficients between the log odds ratios LOR and
##   the standard deviations / errors of the observed mean LOR.
##
## Equations for the calculations of the 95% credible intervals for
## estimates of treatment combinations are provided in the Web supplement.
##
## The code is structured as follows (1) Model, (2) Data, (3) Initial values
##
## To run the code, please check the model, load the data, compile the
## chains, load and generate the initial values.
##
## Run the model for 100,000 iterations, after discarding the first 10,000 iterations
##
## Monitor samples for nodes: tau.sq, ORref, LORref
##
## Compute the pairwise correlations for nodes LORref


##
##
## (1) Model
##
##

## ns     = number of studies
## r      = number of events
## n      = sample size
## tau.sq = heterogeneity
## na     = number of arms
## sw     = adjustment for multi-arm studies
##
model {
  for (i in 1:ns) {
    w[i, 1] <- 0
    theta[i, 1] <- 0

    ## Binomial likelihood of number of events
    ## for each arm k of study i
    for (k in 1:na[i]) {r[i, k] ~ dbin(p[i, k], n[i, k])}

    ## Parameterization of the 'true' effect of each comparison of arm
    ## k vs. baseline arm (1) of study i
    logit(p[i, 1]) <- u[i]

    for (k in 2:na[i]) {
      logit(p[i, k]) <- u[i] + theta[i, k]

      ## Distribution of random effects
      theta[i, k] ~ dnorm(md[i, k], precd[i, k])

      ## Accounting for correlation between effect sizes estimated in
      ## multi-arm trials
      md[i, k] <- mean[i, k] + sw[i, k]
      w[i, k] <- theta[i, k] - mean[i, k]
      sw[i, k] <- sum(w[i, 1:k - 1]) / (k - 1)
      precd[i, k] <- prec * 2 * (k - 1) / k

      ## Consistency equations for additive CNMA model
      mean[i, k] <- A1[i, k] + A2[i, k] - B1[i, k] - B2[i, k]

      A1[i, k] <-
        d[1] * (1 - equals(TCA[i, k], 0)) +
        d[2] * (1 - equals(SSRI[i, k], 0)) +
        d[3] * (1 - equals(SNRI[i, k], 0)) +
        d[4] * (1 - equals(NRI[i, k], 0)) +
        d[5] * (1 - equals(LowdoseSARI[i, k], 0)) +
        d[6] * (1 - equals(NaSSA[i, k], 0)) +
        d[7] * (1 - equals(rMAOA[i, k], 0)) +
        d[8] * (1 - equals(INDAntid[i, k], 0))

      A2[i, k] <-
        d[9]  * (1 - equals(Hypericum[i, k], 0)) +
        d[10] * (1 - equals(FTFCBT[i, k], 0)) +
        d[11] * (1 - equals(FTFPST[i, k], 0)) +
        d[12] * (1 - equals(FTFpsycho[i, k], 0)) +
        d[13] * (1 - equals(Ftfpsychotherapy[i, k], 0)) +
        d[14] * (1 - equals(OtherFTFpsycho[i, k], 0)) +
        d[15] * (1 - equals(RemoteCBT[i, k], 0)) +
        d[16] * (1 - equals(GuidedCBT[i, k], 0)) +
        d[17] * (1 - equals(NoCBT[i, k], 0)) +
        d[18] * (1 - equals(UC[i, k], 0)) +
        d[19] * (1 - equals(pl[i, k], 0))

      B1[i, k] <-
        d[1] * (1 - equals(TCA[i, 1], 0)) +
        d[2] * (1 - equals(SSRI[i, 1], 0)) +
        d[3] * (1 - equals(SNRI[i, 1], 0)) +
        d[4] * (1 - equals(NRI[i, 1], 0)) +
        d[5] * (1 - equals(LowdoseSARI[i, 1], 0)) +
        d[6] * (1 - equals(NaSSA[i, 1], 0)) +
        d[7] * (1 - equals(rMAOA[i, 1], 0)) +
        d[8] * (1 - equals(INDAntid[i, 1], 0))

      B2[i, k] <-
        d[9]  * (1 - equals(Hypericum[i, 1], 0)) +
        d[10] * (1 - equals(FTFCBT[i, 1], 0)) +
        d[11] * (1 - equals(FTFPST[i, 1], 0)) +
        d[12] * (1 - equals(FTFpsycho[i, 1], 0)) +
        d[13] * (1 - equals(Ftfpsychotherapy[i, 1], 0)) +
        d[14] * (1 - equals(OtherFTFpsycho[i, 1], 0)) +
        d[15] * (1 - equals(RemoteCBT[i, 1], 0)) +
        d[16] * (1 - equals(GuidedCBT[i, 1], 0)) +
        d[17] * (1 - equals(NoCBT[i, 1], 0)) +
        d[18] * (1 - equals(UC[i, 1], 0)) +
        d[19] * (1 - equals(pl[i, 1], 0))
    }
  }
  
  for (i in 2:nt) {dd[i] <- d[i] - d[1]}
  
  ## Prior distribution for log-odds in baseline arm of study i
  for (i in 1:ns) {u[i] ~ dnorm(0, 0.01)}

  ## Prior distribution for heterogeneity	
  tau ~ dnorm(0, 1)I(0,)
  prec <- 1 / pow(tau, 2)
  tau.sq <- pow(tau, 2)
  
  ## Prior distribution for basic parameters
  for (k in 1:nt) {d[k] ~ dnorm(0, 0.01)}
  
  ## Estimates of treatment effects compared to reference on OR and logOR scale
  for (j in 1:(ref - 1))  {
       ORref[j] <- exp(d[j] - d[ref])
       LORref[j] <- d[j] - d[ref]
       }
  for (j in (ref + 1):nt) {
        ORref[j] <- exp(d[j] - d[ref])
        LORref[j] <- d[j] - d[ref]
      }
}


##
##
## (2) Data
##
##
## LowdoseSARI       = Low-dose SARI
## rMAOA             = rMAO-A
## INDAntid          = Individualized antidepressant
## FTFCBT            = Face-to-face CBT
## FTFPST            = Face-to-face PST
## FTFpsycho         = Face-to-face interpersonal psychotherapy
## Ftfpsychotherapy  = Face-to-face psychodynamic therapy
## OtherFTFphycho    = Other face-to-face psychosocial therapies
## RemoteCBT         = Remote therapist-lead CBT
## GuidedCBT         = Guided self-help CBT
## NoCBT             = No/minimal contact CBT
## placebo           = Placebo
##
list(ns = 93, nt = 19, ref = 19,
     na = c(3, 2, 2, 2, 2, 2, 2, 3, 2, 3, 2, 2, 2, 2, 2, 3, 2, 2, 2, 2,
            2, 2, 2, 2, 2, 2, 3, 2, 2, 3, 3, 2, 3, 3, 2, 2, 4, 2, 3, 2,
            2, 2, 2, 2, 2, 2, 2, 2, 2, 2, 2, 2, 3, 3, 2, 2, 2, 2, 2, 2,
            2, 2, 2, 2, 3, 2, 2, 2, 2, 2, 2, 2, 2, 2, 2, 2, 2, 2, 2, 2,
            2, 2, 2, 2, 2, 2, 2, 2, 2, 2, 2, 2, 2),
     ##
     n = structure(.Data = c(75, 78, 76, NA, 44, 72, NA, NA, 35, 23,
                             NA, NA,51, 52, NA, NA, 146, 128, NA, NA,
                             32, 31, NA, NA, 363, 173, NA, NA, 108,
                             99, 101, NA, 69, 74, NA, NA, 36, 80, 35,
                             NA, 111, 108, NA, NA, 73, 73, NA, NA, 55,
                             51, NA, NA, 73, 71, NA, NA, 191, 184, NA,
                             NA, 31, 30, 30, NA, 314, 154, NA, NA, 51,
                             49, NA, NA, 38, 79, NA, NA, 90, 88, NA,
                             NA, 175, 170, NA, NA, 68, 70, NA, NA, 24,
                             20, NA, NA, 32, 58, NA, NA, 27, 25, NA,
                             NA, 170, 171, NA, NA, 91, 93, 92, NA,
                             118, 123, NA, NA, 191, 189, NA, NA, 137,
                             138, 140, NA, 127, 131, 130, NA, 23, 30,
                             NA, NA, 122, 121, 129, NA, 110, 106, 47,
                             NA, 92, 380, NA, NA, 506, 513, NA, NA,
                             31, 30, 30, 30, 24, 24, NA, NA, 56, 57,
                             57, NA, 114, 126, NA, NA, 60, 60, NA, NA,
                             20, 20, NA, NA, 84, 77, NA, NA, 20, 20,
                             NA, NA, 45, 45, NA, NA, 48, 49, NA, NA,
                             78, 87, NA, NA, 55, 57, NA, NA, 98, 49,
                             NA, NA, 148, 145, NA, NA, 149, 148, NA,
                             NA, 92, 89, NA, NA, 229, 231, 247, NA,
                             79, 112, 36, NA, 119, 112, NA, NA, 200,
                             103, NA, NA, 61, 64, NA, NA, 42, 42, NA,
                             NA, 64, 66, NA, NA, 80, 82, NA, NA, 67,
                             67, NA, NA, 30, 29, NA, NA, 115, 122, NA,
                             NA, 71, 59, NA, NA, 63, 67, 67, NA, 186,
                             179, NA, NA, 21, 23, NA, NA, 198, 195,
                             NA, NA, 178, 183, NA, NA, 114, 114, NA,
                             NA, 20, 20, NA, NA, 50, 51, NA, NA, 31,
                             31, NA, NA, 17, 17, NA, NA, 72, 69, NA,
                             NA, 218, 109, NA, NA, 43, 40, NA, NA, 98,
                             99, NA, NA, 25, 26, NA, NA, 19, 19, NA,
                             NA, 70, 67, NA, NA, 45, 42, NA, NA, 50,
                             53, NA, NA, 697, 688, NA, NA, 43, 45, NA,
                             NA, 162, 163, NA, NA, 298, 303, NA, NA,
                             174, 176, NA, NA, 100, 91, NA, NA, 86,
                             84, NA, NA, 141, 140, NA, NA, 40, 42, NA,
                             NA, 302, 151, NA, NA),
                   .Dim = c(93, 4)),
     ##
     r = structure(.Data = c(49, 60, 48, NA, 16, 19, NA, NA, 20, 8,
                             NA, NA, 20, 17, NA, NA, 49, 29, NA, NA,
                             16, 12, NA, NA, 101, 48, NA, NA, 48, 50,
                             40, NA, 16, 18, NA, NA, 24, 41, 20, NA,
                             55, 27, NA, NA, 31, 22, NA, NA, 29, 27,
                             NA, NA, 48, 46, NA, NA, 122, 127, NA, NA,
                             16, 19, 9, NA, 183, 74, NA, NA, 31, 19,
                             NA, NA, 17, 34, NA, NA, 37, 23, NA, NA,
                             120, 95, NA, NA, 33, 38, NA, NA, 11, 6,
                             NA, NA, 18, 35, NA, NA, 15, 12, NA, NA,
                             98, 81, NA, NA, 50, 43, 33, NA, 72, 70,
                             NA, NA, 103, 79, NA, NA, 60, 52, 43, NA,
                             71, 71, 51, NA, 14, 13, NA, NA, 74, 65,
                             60, NA, 70, 76, 29, NA, 49, 202, NA, NA,
                             317, 328, NA, NA, 14, 19, 20, 17, 5, 4,
                             NA, NA, 20, 22, 21, NA, 45, 75, NA, NA,
                             35, 10, NA, NA, 14, 9, NA, NA, 57, 50,
                             NA, NA, 10, 4, NA, NA, 23, 25, NA, NA,
                             34, 25, NA, NA, 40, 42, NA, NA, 32, 29,
                             NA, NA, 43, 16, NA, NA, 113, 113, NA, NA,
                             64, 34, NA, NA, 23, 18, NA, NA, 117, 83,
                             122, NA, 56, 58, 14, NA, 30, 16, NA, NA,
                             37, 13, NA, NA, 38, 25, NA, NA, 21, 15,
                             NA, NA, 35, 31, NA, NA, 36, 29, NA, NA,
                             35, 29, NA, NA, 11, 15, NA, NA, 57, 72,
                             NA, NA, 33, 28, NA, NA, 30, 33, 23, NA,
                             124, 122, NA, NA, 11, 8, NA, NA, 100, 76,
                             NA, NA, 113, 130, NA, NA, 52, 54, NA, NA,
                             15, 15, NA, NA, 23, 12, NA, NA, 28, 25,
                             NA, NA, 2, 12, NA, NA, 32, 30, NA, NA,
                             63, 31, NA, NA, 27, 15, NA, NA, 47, 59,
                             NA, NA, 16, 16, NA, NA, 4, 3, NA, NA, 21,
                             16, NA, NA, 28, 24, NA, NA, 22, 21, NA,
                             NA, 336, 374, NA, NA, 21, 20, NA, NA, 79,
                             72, NA, NA, 117, 107, NA, NA, 41, 30, NA,
                             NA, 38, 26, NA, NA, 40, 37, NA, NA, 43,
                             25, NA, NA, 15, 8, NA, NA, 81, 31, NA,
                             NA),
                   .Dim = c(93, 4)),
     ##
     TCA = structure(.Data = c(1, 0, 0, NA, 0, 0, NA, NA, 1, 0, NA,
                               NA, 0, 0, NA, NA, 0, 0, NA, NA, 1, 0,
                               NA, NA, 1, 0, NA, NA, 1, 0, 0, NA, 0,
                               0, NA, NA, 0, 0, 0, NA, 1, 0, NA, NA,
                               1, 0, NA, NA, 1, 0, NA, NA, 1, 0, NA,
                               NA, 1, 0, NA, NA, 1, 0, 0, NA, 0, 0,
                               NA, NA, 1, 0, NA, NA, 0, 0, NA, NA, 1,
                               0, NA, NA, 1, 0, NA, NA, 1, 0, NA, NA,
                               0, 0, NA, NA, 1, 0, NA, NA, 0, 0, NA,
                               NA, 0, 0, NA, NA, 1, 0, 0, NA, 0, 0,
                               NA, NA, 0, 0, NA, NA, 0, 0, 0, NA, 0,
                               0, 0, NA, 1, 0, NA, NA, 0, 0, 0, NA, 1,
                               0, 0, NA, 1, 0, NA, NA, 1, 0, NA, NA,
                               1, 0, 0, 0, 0, 0, NA, NA, 0, 0, 0, NA,
                               0, 0, NA, NA, 0, 0, NA, NA, 0, 0, NA,
                               NA, 0, 0, NA, NA, 0, 0, NA, NA, 0, 0,
                               NA, NA, 0, 0, NA, NA, 1, 0, NA, NA, 0,
                               0, NA, NA, 0, 0, NA, NA, 0, 0, NA, NA,
                               0, 0, NA, NA, 0, 0, NA, NA, 0, 0, 0,
                               NA, 1, 0, 0, NA, 0, 0, NA, NA, 0, 0,
                               NA, NA, 0, 0, NA, NA, 1, 0, NA, NA, 1,
                               0, NA, NA, 1, 0, NA, NA, 1, 0, NA, NA,
                               1, 0, NA, NA, 1, 0, NA, NA, 0, 0, NA,
                               NA, 0, 0, 0, NA, 1, 0, NA, NA, 0, 0,
                               NA, NA, 0, 0, NA, NA, 0, 0, NA, NA, 1,
                               0, NA, NA, 0, 0, NA, NA, 0, 0, NA, NA,
                               0, 0, NA, NA, 0, 0, NA, NA, 0, 0, NA,
                               NA, 1, 0, NA, NA, 0, 0, NA, NA, 0, 0,
                               NA, NA, 0, 0, NA, NA, 0, 0, NA, NA, 0,
                               0, NA, NA, 0, 0, NA, NA, 1, 0, NA, NA,
                               0, 0, NA, NA, 1, 0, NA, NA, 0, 0, NA,
                               NA, 0, 0, NA, NA, 0, 0, NA, NA, 0, 0,
                               NA, NA, 0, 0, NA, NA, 0, 0, NA, NA, 0,
                               0, NA, NA, 0, 0, NA, NA),
                     .Dim = c(93, 4)),
     ##
     SSRI = structure(.Data = c(0, 0, 0, NA, 0, 0, NA, NA, 0, 0, NA,
                                NA, 0, 0, NA, NA, 0, 0, NA, NA, 0, 0,
                                NA, NA, 0, 1, NA, NA, 0, 1, 0, NA, 0,
                                0, NA, NA, 1, 0, 1, NA, 0, 0, NA, NA,
                                0, 0, NA, NA, 0, 1, NA, NA, 0, 1, NA,
                                NA, 0, 1, NA, NA, 0, 0, 0, NA, 1, 0,
                                NA, NA, 0, 1, NA, NA, 0, 0, NA, NA, 0,
                                0, NA, NA, 0, 0, NA, NA, 0, 1, NA, NA,
                                0, 0, NA, NA, 0, 1, NA, NA, 0, 0, NA,
                                NA, 1, 0, NA, NA, 0, 0, 0, NA, 1, 0,
                                NA, NA, 1, 0, NA, NA, 1, 0, 0, NA, 1,
                                0, 0, NA, 0, 0, NA, NA, 1, 0, 0, NA,
                                0, 0, 0, NA, 0, 1, NA, NA, 0, 1, NA,
                                NA, 0, 0, 0, 0, 0, 0, NA, NA, 1, 0, 0,
                                NA, 1, 0, NA, NA, 0, 0, NA, NA, 0, 0,
                                NA, NA, 1, 0, NA, NA, 0, 0, NA, NA, 1,
                                0, NA, NA, 0, 0, NA, NA, 0, 0, NA, NA,
                                0, 0, NA, NA, 0, 0, NA, NA, 1, 0, NA,
                                NA, 0, 0, NA, NA, 0, 0, NA, NA, 1, 0,
                                1, NA, 0, 0, 0, NA, 0, 0, NA, NA, 0,
                                0, NA, NA, 0, 0, NA, NA, 0, 1, NA, NA,
                                0, 0, NA, NA, 0, 1, NA, NA, 0, 1, NA,
                                NA, 0, 1, NA, NA, 0, 1, NA, NA, 0, 0,
                                NA, NA, 0, 0, 0, NA, 0, 1, NA, NA, 0,
                                0, NA, NA, 0, 0, NA, NA, 1, 0, NA, NA,
                                0, 0, NA, NA, 0, 0, NA, NA, 0, 0, NA,
                                NA, 1, 0, NA, NA, 1, 1, NA, NA, 0, 0,
                                NA, NA, 0, 1, NA, NA, 0, 0, NA, NA, 1,
                                0, NA, NA, 1, 0, NA, NA, 0, 0, NA, NA,
                                0, 0, NA, NA, 0, 0, NA, NA, 0, 1, NA,
                                NA, 1, 0, NA, NA, 0, 0, NA, NA, 0, 0,
                                NA, NA, 1, 0, NA, NA, 0, 0, NA, NA, 0,
                                0, NA, NA, 0, 0, NA, NA, 0, 0, NA, NA,
                                0, 0, NA, NA, 0, 0, NA, NA),
                      .Dim = c(93, 4)),
     ##
     SNRI = structure(.Data = c(0, 1, 0, NA, 0, 0, NA, NA, 0, 0, NA,
                                NA, 0, 0, NA, NA, 0, 0, NA, NA, 0, 0,
                                NA, NA, 0, 0, NA, NA, 0, 0, 0, NA, 0,
                                0, NA, NA, 0, 0, 0, NA, 0, 0, NA, NA,
                                0, 0, NA, NA, 0, 0, NA, NA, 0, 0, NA,
                                NA, 0, 0, NA, NA, 0, 0, 0, NA, 0, 0,
                                NA, NA, 0, 0, NA, NA, 0, 0, NA, NA, 0,
                                0, NA, NA, 0, 0, NA, NA, 0, 0, NA, NA,
                                0, 0, NA, NA, 0, 0, NA, NA, 0, 0, NA,
                                NA, 0, 1, NA, NA, 0, 0, 0, NA, 0, 0,
                                NA, NA, 0, 0, NA, NA, 0, 0, 0, NA, 0,
                                0, 0, NA, 0, 0, NA, NA, 0, 0, 0, NA,
                                0, 0, 0, NA, 0, 0, NA, NA, 0, 0, NA,
                                NA, 0, 0, 0, 0, 0, 0, NA, NA, 0, 0, 0,
                                NA, 0, 0, NA, NA, 0, 0, NA, NA, 0, 0,
                                NA, NA, 0, 0, NA, NA, 0, 0, NA, NA, 0,
                                0, NA, NA, 0, 0, NA, NA, 0, 0, NA, NA,
                                0, 0, NA, NA, 0, 0, NA, NA, 0, 1, NA,
                                NA, 0, 0, NA, NA, 0, 0, NA, NA, 0, 0,
                                0, NA, 0, 0, 0, NA, 0, 0, NA, NA, 0,
                                0, NA, NA, 0, 0, NA, NA, 0, 0, NA, NA,
                                0, 0, NA, NA, 0, 0, NA, NA, 0, 0, NA,
                                NA, 0, 0, NA, NA, 0, 0, NA, NA, 0, 0,
                                NA, NA, 0, 0, 0, NA, 0, 0, NA, NA, 0,
                                0, NA, NA, 0, 0, NA, NA, 0, 1, NA, NA,
                                0, 0, NA, NA, 0, 0, NA, NA, 0, 0, NA,
                                NA, 0, 0, NA, NA, 0, 0, NA, NA, 0, 0,
                                NA, NA, 0, 0, NA, NA, 0, 0, NA, NA, 0,
                                0, NA, NA, 0, 0, NA, NA, 0, 0, NA, NA,
                                0, 0, NA, NA, 0, 0, NA, NA, 0, 0, NA,
                                NA, 0, 1, NA, NA, 0, 1, NA, NA, 0, 0,
                                NA, NA, 0, 0, NA, NA, 0, 0, NA, NA, 0,
                                0, NA, NA, 0, 0, NA, NA, 0, 0, NA, NA,
                                0, 0, NA, NA, 0, 0, NA, NA),
                      .Dim = c(93, 4)),
     ##
     NRI = structure(.Data = c(0, 0, 0, NA, 0, 0, NA, NA, 0, 0, NA,
                               NA, 0, 0, NA, NA, 0, 0, NA, NA, 0, 0,
                               NA, NA, 0, 0, NA, NA, 0, 0, 0, NA, 0,
                               0, NA, NA, 0, 0, 0, NA, 0, 0, NA, NA,
                               0, 0, NA, NA, 0, 0, NA, NA, 0, 0, NA,
                               NA, 0, 0, NA, NA, 0, 0, 0, NA, 0, 0,
                               NA, NA, 0, 0, NA, NA, 0, 0, NA, NA, 0,
                               0, NA, NA, 0, 0, NA, NA, 0, 0, NA, NA,
                               0, 0, NA, NA, 0, 0, NA, NA, 0, 0, NA,
                               NA, 0, 0, NA, NA, 0, 0, 0, NA, 0, 0,
                               NA, NA, 0, 0, NA, NA, 0, 0, 0, NA, 0,
                               0, 0, NA, 0, 0, NA, NA, 0, 0, 0, NA, 0,
                               0, 0, NA, 0, 0, NA, NA, 0, 0, NA, NA,
                               0, 0, 0, 0, 0, 0, NA, NA, 0, 0, 0, NA,
                               0, 0, NA, NA, 0, 0, NA, NA, 0, 0, NA,
                               NA, 0, 0, NA, NA, 0, 0, NA, NA, 0, 0,
                               NA, NA, 0, 0, NA, NA, 0, 0, NA, NA, 0,
                               0, NA, NA, 0, 0, NA, NA, 0, 0, NA, NA,
                               0, 0, NA, NA, 0, 0, NA, NA, 0, 0, 0,
                               NA, 0, 0, 0, NA, 0, 0, NA, NA, 0, 0,
                               NA, NA, 0, 0, NA, NA, 0, 0, NA, NA, 0,
                               0, NA, NA, 0, 0, NA, NA, 0, 0, NA, NA,
                               0, 0, NA, NA, 0, 0, NA, NA, 0, 0, NA,
                               NA, 0, 0, 0, NA, 0, 0, NA, NA, 0, 0,
                               NA, NA, 0, 0, NA, NA, 0, 0, NA, NA, 0,
                               0, NA, NA, 0, 0, NA, NA, 0, 0, NA, NA,
                               0, 0, NA, NA, 0, 0, NA, NA, 0, 0, NA,
                               NA, 0, 0, NA, NA, 0, 0, NA, NA, 0, 0,
                               NA, NA, 0, 0, NA, NA, 0, 0, NA, NA, 0,
                               0, NA, NA, 0, 0, NA, NA, 0, 0, NA, NA,
                               0, 0, NA, NA, 0, 0, NA, NA, 0, 0, NA,
                               NA, 0, 1, NA, NA, 0, 0, NA, NA, 0, 0,
                               NA, NA, 0, 0, NA, NA, 0, 0, NA, NA, 0,
                               0, NA, NA, 0, 0, NA, NA),
                     .Dim = c(93, 4)),
     ##
     LowdoseSARI = structure(.Data = c(0, 0, 0, NA, 0, 0, NA, NA, 0,
                                       0, NA, NA, 0, 0, NA, NA, 0, 0,
                                       NA, NA, 0, 0, NA, NA, 0, 0, NA,
                                       NA, 0, 0, 0, NA, 0, 0, NA, NA,
                                       0, 0, 0, NA, 0, 0, NA, NA, 0,
                                       0, NA, NA, 0, 0, NA, NA, 0, 0,
                                       NA, NA, 0, 0, NA, NA, 0, 0, 0,
                                       NA, 0, 0, NA, NA, 0, 0, NA, NA,
                                       0, 0, NA, NA, 0, 0, NA, NA, 0,
                                       0, NA, NA, 0, 0, NA, NA, 0, 0,
                                       NA, NA, 0, 0, NA, NA, 0, 0, NA,
                                       NA, 0, 0, NA, NA, 0, 0, 0, NA,
                                       0, 0, NA, NA, 0, 0, NA, NA, 0,
                                       0, 0, NA, 0, 0, 0, NA, 0, 0,
                                       NA, NA, 0, 0, 0, NA, 0, 0, 0,
                                       NA, 0, 0, NA, NA, 0, 0, NA, NA,
                                       0, 0, 0, 0, 0, 0, NA, NA, 0, 0,
                                       0, NA, 0, 0, NA, NA, 0, 0, NA,
                                       NA, 0, 0, NA, NA, 0, 0, NA, NA,
                                       0, 0, NA, NA, 0, 0, NA, NA, 0,
                                       0, NA, NA, 0, 0, NA, NA, 0, 0,
                                       NA, NA, 0, 0, NA, NA, 0, 0, NA,
                                       NA, 0, 0, NA, NA, 0, 0, NA, NA,
                                       0, 0, 0, NA, 0, 1, 0, NA, 0, 0,
                                       NA, NA, 0, 0, NA, NA, 1, 0, NA,
                                       NA, 0, 0, NA, NA, 0, 0, NA, NA,
                                       0, 0, NA, NA, 0, 0, NA, NA, 0,
                                       0, NA, NA, 0, 0, NA, NA, 0, 0,
                                       NA, NA, 0, 0, 0, NA, 0, 0, NA,
                                       NA, 0, 0, NA, NA, 0, 0, NA, NA,
                                       0, 0, NA, NA, 0, 1, NA, NA, 1,
                                       0, NA, NA, 0, 0, NA, NA, 0, 0,
                                       NA, NA, 0, 0, NA, NA, 0, 0, NA,
                                       NA, 0, 0, NA, NA, 1, 0, NA, NA,
                                       0, 0, NA, NA, 0, 0, NA, NA, 0,
                                       0, NA, NA, 0, 0, NA, NA, 0, 0,
                                       NA, NA, 0, 0, NA, NA, 0, 0, NA,
                                       NA, 0, 0, NA, NA, 0, 0, NA, NA,
                                       0, 0, NA, NA, 0, 0, NA, NA, 0,
                                       0, NA, NA, 0, 0, NA, NA, 0, 0,
                                       NA, NA, 0, 0, NA, NA, 0, 0, NA,
                                       NA),
                             .Dim = c(93, 4)),
     ##
     NaSSA = structure(.Data = c(0, 0, 0, NA, 0, 0, NA, NA, 0, 0, NA,
                                 NA, 0, 0, NA, NA, 0, 0, NA, NA, 0, 0,
                                 NA, NA, 0, 0, NA, NA, 0, 0, 0, NA, 0,
                                 0, NA, NA, 0, 0, 0, NA, 0, 0, NA, NA,
                                 0, 0, NA, NA, 0, 0, NA, NA, 0, 0, NA,
                                 NA, 0, 0, NA, NA, 0, 0, 0, NA, 0, 0,
                                 NA, NA, 0, 0, NA, NA, 1, 0, NA, NA,
                                 0, 0, NA, NA, 0, 0, NA, NA, 0, 0, NA,
                                 NA, 0, 0, NA, NA, 0, 0, NA, NA, 1, 0,
                                 NA, NA, 0, 0, NA, NA, 0, 0, 0, NA, 0,
                                 0, NA, NA, 0, 0, NA, NA, 0, 0, 0, NA,
                                 0, 0, 0, NA, 0, 0, NA, NA, 0, 1, 0,
                                 NA, 0, 0, 0, NA, 0, 0, NA, NA, 0, 0,
                                 NA, NA, 0, 0, 0, 0, 0, 0, NA, NA, 0,
                                 0, 0, NA, 0, 0, NA, NA, 0, 0, NA, NA,
                                 0, 0, NA, NA, 0, 0, NA, NA, 0, 0, NA,
                                 NA, 0, 0, NA, NA, 0, 0, NA, NA, 0, 0,
                                 NA, NA, 0, 0, NA, NA, 0, 0, NA, NA,
                                 0, 0, NA, NA, 0, 0, NA, NA, 0, 0, NA,
                                 NA, 0, 0, 0, NA, 0, 0, 1, NA, 0, 0,
                                 NA, NA, 0, 0, NA, NA, 0, 1, NA, NA,
                                 0, 0, NA, NA, 0, 0, NA, NA, 0, 0, NA,
                                 NA, 0, 0, NA, NA, 0, 0, NA, NA, 0, 0,
                                 NA, NA, 0, 0, NA, NA, 0, 0, 0, NA, 0,
                                 0, NA, NA, 0, 0, NA, NA, 0, 0, NA,
                                 NA, 0, 0, NA, NA, 0, 0, NA, NA, 0, 1,
                                 NA, NA, 0, 0, NA, NA, 0, 1, NA, NA,
                                 0, 0, NA, NA, 0, 0, NA, NA, 0, 0, NA,
                                 NA, 0, 1, NA, NA, 0, 1, NA, NA, 0, 0,
                                 NA, NA, 0, 0, NA, NA, 0, 0, NA, NA,
                                 0, 0, NA, NA, 0, 0, NA, NA, 0, 0, NA,
                                 NA, 0, 0, NA, NA, 0, 0, NA, NA, 0, 0,
                                 NA, NA, 0, 0, NA, NA, 0, 0, NA, NA,
                                 0, 0, NA, NA, 0, 0, NA, NA, 0, 0, NA,
                                 NA, 0, 0, NA, NA), .Dim = c(93, 4)),
     ##
     rMAOA = structure(.Data = c(0, 0, 0, NA, 0, 0, NA, NA, 0, 0, NA,
                                 NA, 0, 0, NA, NA, 0, 0, NA, NA, 0, 0,
                                 NA, NA, 0, 0, NA, NA, 0, 0, 0, NA, 0,
                                 0, NA, NA, 0, 0, 0, NA, 0, 0, NA, NA,
                                 0, 0, NA, NA, 0, 0, NA, NA, 0, 0, NA,
                                 NA, 0, 0, NA, NA, 0, 0, 0, NA, 0, 0,
                                 NA, NA, 0, 0, NA, NA, 0, 1, NA, NA,
                                 0, 0, NA, NA, 0, 1, NA, NA, 0, 0, NA,
                                 NA, 0, 0, NA, NA, 0, 0, NA, NA, 0, 0,
                                 NA, NA, 0, 0, NA, NA, 0, 0, 0, NA, 0,
                                 0, NA, NA, 0, 0, NA, NA, 0, 0, 0, NA,
                                 0, 0, 0, NA, 0, 1, NA, NA, 0, 0, 0,
                                 NA, 0, 0, 0, NA, 0, 0, NA, NA, 0, 0,
                                 NA, NA, 0, 0, 0, 0, 0, 0, NA, NA, 0,
                                 0, 0, NA, 0, 0, NA, NA, 0, 0, NA, NA,
                                 0, 0, NA, NA, 0, 0, NA, NA, 0, 0, NA,
                                 NA, 0, 0, NA, NA, 0, 0, NA, NA, 0, 0,
                                 NA, NA, 0, 0, NA, NA, 0, 0, NA, NA,
                                 0, 0, NA, NA, 0, 0, NA, NA, 0, 0, NA,
                                 NA, 0, 0, 0, NA, 0, 0, 0, NA, 0, 0,
                                 NA, NA, 0, 0, NA, NA, 0, 0, NA, NA,
                                 0, 0, NA, NA, 0, 1, NA, NA, 0, 0, NA,
                                 NA, 0, 0, NA, NA, 0, 0, NA, NA, 0, 0,
                                 NA, NA, 0, 0, NA, NA, 0, 0, 0, NA, 0,
                                 0, NA, NA, 0, 0, NA, NA, 0, 0, NA,
                                 NA, 0, 0, NA, NA, 0, 0, NA, NA, 0, 0,
                                 NA, NA, 0, 0, NA, NA, 0, 0, NA, NA,
                                 0, 0, NA, NA, 0, 0, NA, NA, 0, 0, NA,
                                 NA, 0, 0, NA, NA, 0, 0, NA, NA, 0, 0,
                                 NA, NA, 0, 0, NA, NA, 0, 0, NA, NA,
                                 0, 0, NA, NA, 0, 0, NA, NA, 0, 0, NA,
                                 NA, 0, 0, NA, NA, 0, 0, NA, NA, 0, 0,
                                 NA, NA, 0, 0, NA, NA, 0, 0, NA, NA,
                                 0, 0, NA, NA, 0, 0, NA, NA, 0, 0, NA,
                                 NA, 0, 0, NA, NA),
                       .Dim = c(93, 4)),
     ##
     INDAntid = structure(.Data = c(0, 0, 0, NA, 0, 0, NA, NA, 0, 0,
                                    NA, NA, 1, 0, NA, NA, 0, 0, NA,
                                    NA, 0, 0, NA, NA, 0, 0, NA, NA, 0,
                                    0, 0, NA, 0, 0, NA, NA, 0, 0, 0,
                                    NA, 0, 0, NA, NA, 0, 0, NA, NA, 0,
                                    0, NA, NA, 0, 0, NA, NA, 0, 0, NA,
                                    NA, 0, 0, 0, NA, 0, 0, NA, NA, 0,
                                    0, NA, NA, 0, 0, NA, NA, 0, 0, NA,
                                    NA, 0, 0, NA, NA, 0, 0, NA, NA, 0,
                                    0, NA, NA, 0, 0, NA, NA, 0, 0, NA,
                                    NA, 0, 0, NA, NA, 0, 0, 0, NA, 0,
                                    0, NA, NA, 0, 0, NA, NA, 0, 0, 0,
                                    NA, 0, 0, 0, NA, 0, 0, NA, NA, 0,
                                    0, 0, NA, 0, 0, 0, NA, 0, 0, NA,
                                    NA, 0, 0, NA, NA, 0, 0, 0, 0, 0,
                                    0, NA, NA, 0, 0, 0, NA, 0, 0, NA,
                                    NA, 0, 0, NA, NA, 0, 0, NA, NA, 0,
                                    0, NA, NA, 0, 0, NA, NA, 0, 0, NA,
                                    NA, 0, 0, NA, NA, 0, 0, NA, NA, 0,
                                    0, NA, NA, 0, 0, NA, NA, 0, 0, NA,
                                    NA, 0, 0, NA, NA, 0, 0, NA, NA, 0,
                                    0, 0, NA, 0, 0, 0, NA, 0, 0, NA,
                                    NA, 0, 0, NA, NA, 0, 0, NA, NA, 0,
                                    0, NA, NA, 0, 0, NA, NA, 0, 0, NA,
                                    NA, 0, 0, NA, NA, 0, 0, NA, NA, 0,
                                    0, NA, NA, 0, 0, NA, NA, 0, 0, 0,
                                    NA, 0, 0, NA, NA, 0, 0, NA, NA, 0,
                                    0, NA, NA, 0, 0, NA, NA, 0, 0, NA,
                                    NA, 0, 0, NA, NA, 0, 0, NA, NA, 0,
                                    0, NA, NA, 0, 0, NA, NA, 0, 0, NA,
                                    NA, 0, 0, NA, NA, 0, 0, NA, NA, 0,
                                    0, NA, NA, 0, 0, NA, NA, 0, 0, NA,
                                    NA, 0, 0, NA, NA, 0, 0, NA, NA, 0,
                                    0, NA, NA, 0, 0, NA, NA, 0, 0, NA,
                                    NA, 0, 0, NA, NA, 0, 0, NA, NA, 0,
                                    0, NA, NA, 0, 0, NA, NA, 0, 0, NA,
                                    NA, 0, 0, NA, NA, 0, 0, NA, NA, 0,
                                    0, NA, NA),
                          .Dim = c(93, 4)),
     ##
     Hypericum = structure(.Data = c(0, 0, 0, NA, 0, 0, NA, NA, 0, 0,
                                     NA, NA, 0, 0, NA, NA, 0, 0, NA,
                                     NA, 0, 0, NA, NA, 0, 0, NA, NA,
                                     0, 0, 0, NA, 0, 0, NA, NA, 0, 0,
                                     0, NA, 0, 0, NA, NA, 0, 0, NA,
                                     NA, 0, 0, NA, NA, 0, 0, NA, NA,
                                     0, 0, NA, NA, 0, 0, 0, NA, 0, 0,
                                     NA, NA, 0, 0, NA, NA, 0, 0, NA,
                                     NA, 0, 0, NA, NA, 0, 0, NA, NA,
                                     0, 0, NA, NA, 0, 0, NA, NA, 0, 0,
                                     NA, NA, 0, 0, NA, NA, 0, 0, NA,
                                     NA, 0, 0, 0, NA, 0, 1, NA, NA, 0,
                                     0, NA, NA, 0, 0, 0, NA, 0, 1, 0,
                                     NA, 0, 0, NA, NA, 0, 0, 0, NA, 0,
                                     1, 0, NA, 0, 0, NA, NA, 0, 0, NA,
                                     NA, 0, 0, 0, 0, 0, 0, NA, NA, 0,
                                     1, 0, NA, 0, 1, NA, NA, 1, 0, NA,
                                     NA, 1, 0, NA, NA, 0, 1, NA, NA,
                                     1, 0, NA, NA, 0, 1, NA, NA, 1, 0,
                                     NA, NA, 0, 1, NA, NA, 1, 0, NA,
                                     NA, 1, 0, NA, NA, 0, 0, NA, NA,
                                     0, 0, NA, NA, 0, 0, NA, NA, 0, 0,
                                     0, NA, 0, 0, 0, NA, 0, 0, NA, NA,
                                     0, 0, NA, NA, 0, 0, NA, NA, 0, 0,
                                     NA, NA, 0, 0, NA, NA, 0, 0, NA,
                                     NA, 0, 0, NA, NA, 0, 0, NA, NA,
                                     0, 0, NA, NA, 0, 0, NA, NA, 0, 0,
                                     0, NA, 0, 0, NA, NA, 0, 0, NA,
                                     NA, 0, 0, NA, NA, 0, 0, NA, NA,
                                     0, 0, NA, NA, 0, 0, NA, NA, 0, 0,
                                     NA, NA, 0, 0, NA, NA, 0, 0, NA,
                                     NA, 0, 0, NA, NA, 0, 0, NA, NA,
                                     0, 0, NA, NA, 0, 0, NA, NA, 0, 0,
                                     NA, NA, 0, 0, NA, NA, 0, 0, NA,
                                     NA, 0, 0, NA, NA, 0, 0, NA, NA,
                                     0, 0, NA, NA, 0, 0, NA, NA, 0, 0,
                                     NA, NA, 0, 0, NA, NA, 0, 0, NA,
                                     NA, 0, 0, NA, NA, 0, 0, NA, NA,
                                     0, 0, NA, NA, 0, 0, NA, NA, 0, 0,
                                     NA, NA),
                           .Dim = c(93, 4)),
     ##
     FTFCBT = structure(.Data = c(0, 0, 0, NA, 1, 0, NA, NA, 0, 0, NA,
                                  NA, 0, 0, NA, NA, 0, 0, NA, NA, 0,
                                  0, NA, NA, 0, 0, NA, NA, 0, 0, 0,
                                  NA, 0, 0, NA, NA, 0, 0, 0, NA, 0, 0,
                                  NA, NA, 0, 0, NA, NA, 0, 0, NA, NA,
                                  0, 0, NA, NA, 0, 0, NA, NA, 0, 0, 0,
                                  NA, 0, 0, NA, NA, 0, 0, NA, NA, 0,
                                  0, NA, NA, 0, 0, NA, NA, 0, 0, NA,
                                  NA, 0, 0, NA, NA, 1, 0, NA, NA, 0,
                                  0, NA, NA, 0, 0, NA, NA, 0, 0, NA,
                                  NA, 0, 0, 0, NA, 0, 0, NA, NA, 0, 0,
                                  NA, NA, 0, 0, 0, NA, 0, 0, 0, NA, 0,
                                  0, NA, NA, 0, 0, 0, NA, 0, 0, 0, NA,
                                  0, 0, NA, NA, 0, 0, NA, NA, 0, 1, 0,
                                  0, 1, 0, NA, NA, 0, 0, 0, NA, 0, 0,
                                  NA, NA, 0, 0, NA, NA, 0, 0, NA, NA,
                                  0, 0, NA, NA, 0, 0, NA, NA, 0, 0,
                                  NA, NA, 0, 0, NA, NA, 0, 0, NA, NA,
                                  0, 0, NA, NA, 0, 0, NA, NA, 0, 0,
                                  NA, NA, 0, 0, NA, NA, 0, 0, NA, NA,
                                  0, 0, 0, NA, 0, 0, 0, NA, 0, 0, NA,
                                  NA, 0, 0, NA, NA, 0, 0, NA, NA, 0,
                                  0, NA, NA, 0, 0, NA, NA, 0, 0, NA,
                                  NA, 0, 0, NA, NA, 0, 0, NA, NA, 0,
                                  0, NA, NA, 1, 0, NA, NA, 1, 0, 0,
                                  NA, 0, 0, NA, NA, 1, 0, NA, NA, 0,
                                  0, NA, NA, 0, 0, NA, NA, 0, 0, NA,
                                  NA, 0, 0, NA, NA, 0, 0, NA, NA, 0,
                                  0, NA, NA, 0, 1, NA, NA, 0, 0, NA,
                                  NA, 0, 0, NA, NA, 0, 0, NA, NA, 0,
                                  0, NA, NA, 0, 0, NA, NA, 0, 0, NA,
                                  NA, 1, 0, NA, NA, 0, 0, NA, NA, 0,
                                  0, NA, NA, 0, 0, NA, NA, 0, 0, NA,
                                  NA, 1, 0, NA, NA, 0, 0, NA, NA, 0,
                                  0, NA, NA, 0, 0, NA, NA, 0, 0, NA,
                                  NA, 0, 0, NA, NA, 0, 0, NA, NA, 0,
                                  0, NA, NA),
                        .Dim = c(93, 4)),
     ##
     FTFPST = structure(.Data = c(0, 0, 0, NA, 0, 0, NA, NA, 0, 0, NA,
                                  NA, 0, 0, NA, NA, 0, 0, NA, NA, 0,
                                  0, NA, NA, 0, 0, NA, NA, 0, 0, 0,
                                  NA, 0, 0, NA, NA, 0, 1, 1, NA, 0, 0,
                                  NA, NA, 0, 0, NA, NA, 0, 0, NA, NA,
                                  0, 0, NA, NA, 0, 0, NA, NA, 0, 1, 0,
                                  NA, 0, 0, NA, NA, 0, 0, NA, NA, 0,
                                  0, NA, NA, 0, 0, NA, NA, 0, 0, NA,
                                  NA, 0, 0, NA, NA, 0, 0, NA, NA, 0,
                                  0, NA, NA, 0, 0, NA, NA, 0, 0, NA,
                                  NA, 0, 0, 0, NA, 0, 0, NA, NA, 0, 0,
                                  NA, NA, 0, 1, 0, NA, 0, 0, 0, NA, 0,
                                  0, NA, NA, 0, 0, 0, NA, 0, 0, 0, NA,
                                  0, 0, NA, NA, 0, 0, NA, NA, 0, 0, 0,
                                  0, 0, 0, NA, NA, 0, 0, 0, NA, 0, 0,
                                  NA, NA, 0, 0, NA, NA, 0, 0, NA, NA,
                                  0, 0, NA, NA, 0, 0, NA, NA, 0, 0,
                                  NA, NA, 0, 0, NA, NA, 0, 0, NA, NA,
                                  0, 0, NA, NA, 0, 0, NA, NA, 0, 0,
                                  NA, NA, 0, 0, NA, NA, 0, 0, NA, NA,
                                  0, 0, 0, NA, 0, 0, 0, NA, 0, 0, NA,
                                  NA, 0, 0, NA, NA, 0, 0, NA, NA, 0,
                                  0, NA, NA, 0, 0, NA, NA, 0, 0, NA,
                                  NA, 0, 0, NA, NA, 0, 0, NA, NA, 0,
                                  0, NA, NA, 0, 0, NA, NA, 0, 0, 0,
                                  NA, 0, 0, NA, NA, 0, 0, NA, NA, 0,
                                  0, NA, NA, 0, 0, NA, NA, 0, 0, NA,
                                  NA, 0, 0, NA, NA, 0, 0, NA, NA, 0,
                                  0, NA, NA, 0, 0, NA, NA, 1, 0, NA,
                                  NA, 0, 0, NA, NA, 0, 0, NA, NA, 0,
                                  0, NA, NA, 0, 0, NA, NA, 0, 0, NA,
                                  NA, 0, 0, NA, NA, 0, 0, NA, NA, 0,
                                  0, NA, NA, 0, 0, NA, NA, 0, 0, NA,
                                  NA, 0, 0, NA, NA, 0, 0, NA, NA, 0,
                                  0, NA, NA, 0, 0, NA, NA, 0, 0, NA,
                                  NA, 0, 0, NA, NA, 0, 0, NA, NA, 0,
                                  0, NA, NA),
                        .Dim = c(93, 4)),
     ##
     FTFpsycho = structure(.Data = c(0, 0, 0, NA, 0, 0, NA, NA, 0, 0,
                                     NA, NA, 0, 0, NA, NA, 0, 0, NA,
                                     NA, 0, 0, NA, NA, 0, 0, NA, NA,
                                     0, 0, 0, NA, 1, 0, NA, NA, 0, 0,
                                     0, NA, 0, 0, NA, NA, 0, 0, NA,
                                     NA, 0, 0, NA, NA, 0, 0, NA, NA,
                                     0, 0, NA, NA, 0, 0, 0, NA, 0, 0,
                                     NA, NA, 0, 0, NA, NA, 0, 0, NA,
                                     NA, 0, 0, NA, NA, 0, 0, NA, NA,
                                     0, 0, NA, NA, 0, 0, NA, NA, 0, 0,
                                     NA, NA, 0, 0, NA, NA, 0, 0, NA,
                                     NA, 0, 1, 0, NA, 0, 0, NA, NA, 0,
                                     0, NA, NA, 0, 0, 0, NA, 0, 0, 0,
                                     NA, 0, 0, NA, NA, 0, 0, 0, NA, 0,
                                     0, 0, NA, 0, 0, NA, NA, 0, 0, NA,
                                     NA, 0, 0, 0, 0, 0, 0, NA, NA, 0,
                                     0, 0, NA, 0, 0, NA, NA, 0, 0, NA,
                                     NA, 0, 0, NA, NA, 0, 0, NA, NA,
                                     0, 0, NA, NA, 0, 0, NA, NA, 0, 0,
                                     NA, NA, 0, 0, NA, NA, 0, 0, NA,
                                     NA, 0, 0, NA, NA, 0, 0, NA, NA,
                                     0, 0, NA, NA, 0, 0, NA, NA, 0, 1,
                                     1, NA, 0, 0, 0, NA, 0, 0, NA, NA,
                                     0, 0, NA, NA, 0, 0, NA, NA, 0, 0,
                                     NA, NA, 0, 0, NA, NA, 0, 0, NA,
                                     NA, 0, 0, NA, NA, 0, 0, NA, NA,
                                     0, 0, NA, NA, 0, 0, NA, NA, 0, 0,
                                     0, NA, 0, 0, NA, NA, 0, 0, NA,
                                     NA, 0, 0, NA, NA, 0, 0, NA, NA,
                                     0, 0, NA, NA, 0, 0, NA, NA, 0, 0,
                                     NA, NA, 0, 0, NA, NA, 0, 0, NA,
                                     NA, 0, 0, NA, NA, 0, 0, NA, NA,
                                     0, 0, NA, NA, 0, 0, NA, NA, 0, 0,
                                     NA, NA, 0, 0, NA, NA, 0, 0, NA,
                                     NA, 0, 0, NA, NA, 0, 0, NA, NA,
                                     0, 0, NA, NA, 0, 0, NA, NA, 0, 0,
                                     NA, NA, 0, 0, NA, NA, 0, 0, NA,
                                     NA, 0, 0, NA, NA, 0, 0, NA, NA,
                                     0, 0, NA, NA, 0, 0, NA, NA, 0, 0,
                                     NA, NA),
                           .Dim = c(93, 4)),
     ##
     Ftfpsychotherapy = structure(.Data = c(0, 0, 0, NA, 0, 0, NA, NA,
                                            0, 0, NA, NA, 0, 0, NA,
                                            NA, 0, 0, NA, NA, 0, 0,
                                            NA, NA, 0, 0, NA, NA, 0,
                                            0, 0, NA, 0, 0, NA, NA, 0,
                                            0, 0, NA, 0, 0, NA, NA, 0,
                                            0, NA, NA, 0, 0, NA, NA,
                                            0, 0, NA, NA, 0, 0, NA,
                                            NA, 0, 0, 0, NA, 0, 0, NA,
                                            NA, 0, 0, NA, NA, 0, 0,
                                            NA, NA, 0, 0, NA, NA, 0,
                                            0, NA, NA, 0, 0, NA, NA,
                                            0, 0, NA, NA, 0, 0, NA,
                                            NA, 0, 0, NA, NA, 0, 0,
                                            NA, NA, 0, 0, 0, NA, 0, 0,
                                            NA, NA, 0, 0, NA, NA, 0,
                                            0, 0, NA, 0, 0, 0, NA, 0,
                                            0, NA, NA, 0, 0, 0, NA, 0,
                                            0, 0, NA, 0, 0, NA, NA, 0,
                                            0, NA, NA, 0, 0, 0, 0, 0,
                                            0, NA, NA, 0, 0, 0, NA, 0,
                                            0, NA, NA, 0, 0, NA, NA,
                                            0, 0, NA, NA, 0, 0, NA,
                                            NA, 0, 0, NA, NA, 0, 0,
                                            NA, NA, 0, 0, NA, NA, 0,
                                            0, NA, NA, 0, 0, NA, NA,
                                            0, 0, NA, NA, 0, 0, NA,
                                            NA, 0, 0, NA, NA, 0, 0,
                                            NA, NA, 0, 0, 0, NA, 0, 0,
                                            0, NA, 0, 0, NA, NA, 0, 0,
                                            NA, NA, 0, 0, NA, NA, 0,
                                            0, NA, NA, 0, 0, NA, NA,
                                            0, 0, NA, NA, 0, 0, NA,
                                            NA, 0, 0, NA, NA, 0, 0,
                                            NA, NA, 0, 0, NA, NA, 0,
                                            0, 0, NA, 0, 0, NA, NA, 0,
                                            0, NA, NA, 0, 0, NA, NA,
                                            0, 0, NA, NA, 0, 0, NA,
                                            NA, 0, 0, NA, NA, 0, 0,
                                            NA, NA, 0, 0, NA, NA, 0,
                                            0, NA, NA, 0, 0, NA, NA,
                                            0, 0, NA, NA, 0, 0, NA,
                                            NA, 0, 0, NA, NA, 0, 1,
                                            NA, NA, 0, 0, NA, NA, 0,
                                            0, NA, NA, 0, 0, NA, NA,
                                            0, 0, NA, NA, 0, 0, NA,
                                            NA, 0, 0, NA, NA, 0, 0,
                                            NA, NA, 0, 0, NA, NA, 0,
                                            0, NA, NA, 0, 0, NA, NA,
                                            0, 0, NA, NA, 0, 0, NA,
                                            NA, 0, 0, NA, NA, 0, 0,
                                            NA, NA),
                                  .Dim = c(93, 4)),
     ##
     OtherFTFpsycho = structure(.Data = c(0, 0, 0, NA, 0, 0, NA, NA,
                                          0, 0, NA, NA, 0, 1, NA, NA,
                                          0, 0, NA, NA, 0, 0, NA, NA,
                                          0, 0, NA, NA, 0, 0, 0, NA,
                                          0, 0, NA, NA, 0, 0, 0, NA,
                                          0, 0, NA, NA, 0, 0, NA, NA,
                                          0, 0, NA, NA, 0, 0, NA, NA,
                                          0, 0, NA, NA, 0, 0, 0, NA,
                                          0, 0, NA, NA, 0, 0, NA, NA,
                                          0, 0, NA, NA, 0, 0, NA, NA,
                                          0, 0, NA, NA, 0, 0, NA, NA,
                                          0, 0, NA, NA, 0, 0, NA, NA,
                                          0, 0, NA, NA, 0, 0, NA, NA,
                                          0, 0, 0, NA, 0, 0, NA, NA,
                                          0, 0, NA, NA, 0, 0, 0, NA,
                                          0, 0, 0, NA, 0, 0, NA, NA,
                                          0, 0, 0, NA, 0, 0, 0, NA, 0,
                                          0, NA, NA, 0, 0, NA, NA, 0,
                                          0, 1, 0, 0, 0, NA, NA, 0, 0,
                                          0, NA, 0, 0, NA, NA, 0, 0,
                                          NA, NA, 0, 0, NA, NA, 0, 0,
                                          NA, NA, 0, 0, NA, NA, 0, 0,
                                          NA, NA, 0, 0, NA, NA, 0, 0,
                                          NA, NA, 0, 0, NA, NA, 0, 0,
                                          NA, NA, 0, 0, NA, NA, 0, 0,
                                          NA, NA, 1, 0, NA, NA, 0, 0,
                                          0, NA, 0, 0, 0, NA, 1, 0,
                                          NA, NA, 0, 0, NA, NA, 0, 0,
                                          NA, NA, 0, 0, NA, NA, 0, 0,
                                          NA, NA, 0, 0, NA, NA, 0, 0,
                                          NA, NA, 0, 0, NA, NA, 0, 0,
                                          NA, NA, 0, 1, NA, NA, 0, 1,
                                          0, NA, 0, 0, NA, NA, 0, 0,
                                          NA, NA, 0, 0, NA, NA, 0, 0,
                                          NA, NA, 0, 0, NA, NA, 0, 0,
                                          NA, NA, 0, 0, NA, NA, 0, 0,
                                          NA, NA, 0, 0, NA, NA, 0, 0,
                                          NA, NA, 0, 0, NA, NA, 0, 0,
                                          NA, NA, 0, 0, NA, NA, 0, 0,
                                          NA, NA, 0, 0, NA, NA, 0, 0,
                                          NA, NA, 1, 0, NA, NA, 0, 0,
                                          NA, NA, 0, 0, NA, NA, 0, 0,
                                          NA, NA, 0, 0, NA, NA, 0, 0,
                                          NA, NA, 0, 0, NA, NA, 0, 0,
                                          NA, NA, 0, 0, NA, NA, 0, 0,
                                          NA, NA, 0, 0, NA, NA, 1, 0,
                                          NA, NA),
                                .Dim = c(93, 4)),
     ##
     RemoteCBT = structure(.Data = c(0, 0, 0, NA, 0, 0, NA, NA, 0, 0,
                                     NA, NA, 0, 0, NA, NA, 0, 0, NA,
                                     NA, 0, 0, NA, NA, 0, 0, NA, NA,
                                     0, 0, 0, NA, 0, 0, NA, NA, 0, 0,
                                     0, NA, 0, 0, NA, NA, 0, 0, NA,
                                     NA, 0, 0, NA, NA, 0, 0, NA, NA,
                                     0, 0, NA, NA, 0, 0, 0, NA, 0, 0,
                                     NA, NA, 0, 0, NA, NA, 0, 0, NA,
                                     NA, 0, 0, NA, NA, 0, 0, NA, NA,
                                     0, 0, NA, NA, 0, 0, NA, NA, 0, 0,
                                     NA, NA, 0, 0, NA, NA, 0, 0, NA,
                                     NA, 0, 0, 0, NA, 0, 0, NA, NA, 0,
                                     0, NA, NA, 0, 0, 0, NA, 0, 0, 0,
                                     NA, 0, 0, NA, NA, 0, 0, 0, NA, 0,
                                     0, 0, NA, 0, 0, NA, NA, 0, 0, NA,
                                     NA, 0, 0, 0, 0, 0, 0, NA, NA, 0,
                                     0, 0, NA, 0, 0, NA, NA, 0, 0, NA,
                                     NA, 0, 0, NA, NA, 0, 0, NA, NA,
                                     0, 0, NA, NA, 0, 0, NA, NA, 0, 0,
                                     NA, NA, 0, 0, NA, NA, 0, 0, NA,
                                     NA, 0, 0, NA, NA, 0, 0, NA, NA,
                                     1, 0, NA, NA, 0, 0, NA, NA, 0, 0,
                                     0, NA, 0, 0, 0, NA, 0, 0, NA, NA,
                                     0, 0, NA, NA, 0, 0, NA, NA, 0, 0,
                                     NA, NA, 0, 0, NA, NA, 0, 0, NA,
                                     NA, 0, 0, NA, NA, 0, 0, NA, NA,
                                     0, 0, NA, NA, 0, 0, NA, NA, 0, 0,
                                     0, NA, 0, 0, NA, NA, 0, 0, NA,
                                     NA, 1, 0, NA, NA, 0, 0, NA, NA,
                                     0, 0, NA, NA, 0, 0, NA, NA, 1, 0,
                                     NA, NA, 0, 0, NA, NA, 0, 0, NA,
                                     NA, 0, 0, NA, NA, 0, 0, NA, NA,
                                     0, 0, NA, NA, 0, 0, NA, NA, 0, 0,
                                     NA, NA, 0, 0, NA, NA, 0, 0, NA,
                                     NA, 0, 0, NA, NA, 0, 0, NA, NA,
                                     0, 0, NA, NA, 0, 0, NA, NA, 0, 1,
                                     NA, NA, 0, 0, NA, NA, 0, 0, NA,
                                     NA, 0, 0, NA, NA, 0, 0, NA, NA,
                                     0, 0, NA, NA, 0, 0, NA, NA, 0, 0,
                                     NA, NA),
                           .Dim = c(93, 4)),
     ##
     GuidedCBT = structure(.Data = c(0, 0, 0, NA, 0, 0, NA, NA, 0, 0,
                                     NA, NA, 0, 0, NA, NA, 1, 0, NA,
                                     NA, 0, 0, NA, NA, 0, 0, NA, NA,
                                     0, 0, 0, NA, 0, 0, NA, NA, 0, 0,
                                     0, NA, 0, 0, NA, NA, 0, 0, NA,
                                     NA, 0, 0, NA, NA, 0, 0, NA, NA,
                                     0, 0, NA, NA, 0, 0, 0, NA, 0, 0,
                                     NA, NA, 0, 0, NA, NA, 0, 0, NA,
                                     NA, 0, 0, NA, NA, 0, 0, NA, NA,
                                     0, 0, NA, NA, 0, 0, NA, NA, 0, 0,
                                     NA, NA, 0, 0, NA, NA, 0, 0, NA,
                                     NA, 0, 0, 0, NA, 0, 0, NA, NA, 0,
                                     0, NA, NA, 0, 0, 0, NA, 0, 0, 0,
                                     NA, 0, 0, NA, NA, 0, 0, 0, NA, 0,
                                     0, 0, NA, 0, 0, NA, NA, 0, 0, NA,
                                     NA, 0, 0, 0, 0, 0, 0, NA, NA, 0,
                                     0, 0, NA, 0, 0, NA, NA, 0, 0, NA,
                                     NA, 0, 0, NA, NA, 0, 0, NA, NA,
                                     0, 0, NA, NA, 0, 0, NA, NA, 0, 0,
                                     NA, NA, 0, 0, NA, NA, 0, 0, NA,
                                     NA, 0, 0, NA, NA, 0, 0, NA, NA,
                                     0, 0, NA, NA, 0, 0, NA, NA, 0, 0,
                                     0, NA, 0, 0, 0, NA, 0, 0, NA, NA,
                                     0, 0, NA, NA, 0, 0, NA, NA, 0, 0,
                                     NA, NA, 0, 0, NA, NA, 0, 0, NA,
                                     NA, 0, 0, NA, NA, 0, 0, NA, NA,
                                     0, 0, NA, NA, 0, 0, NA, NA, 0, 0,
                                     0, NA, 0, 0, NA, NA, 0, 0, NA,
                                     NA, 0, 0, NA, NA, 0, 0, NA, NA,
                                     0, 0, NA, NA, 0, 0, NA, NA, 0, 0,
                                     NA, NA, 0, 0, NA, NA, 0, 0, NA,
                                     NA, 0, 0, NA, NA, 0, 0, NA, NA,
                                     0, 0, NA, NA, 0, 0, NA, NA, 0, 0,
                                     NA, NA, 0, 0, NA, NA, 0, 0, NA,
                                     NA, 0, 0, NA, NA, 0, 0, NA, NA,
                                     0, 0, NA, NA, 0, 0, NA, NA, 0, 0,
                                     NA, NA, 0, 0, NA, NA, 0, 0, NA,
                                     NA, 0, 0, NA, NA, 1, 0, NA, NA,
                                     1, 0, NA, NA, 1, 0, NA, NA, 0, 0,
                                     NA, NA),
                           .Dim = c(93, 4)),
     ##
     NoCBT = structure(.Data = c(0, 0, 0, NA, 0, 0, NA, NA, 0, 0, NA,
                                 NA, 0, 0, NA, NA, 0, 0, NA, NA, 0, 0,
                                 NA, NA, 0, 0, NA, NA, 0, 0, 0, NA, 0,
                                 0, NA, NA, 0, 0, 0, NA, 0, 0, NA, NA,
                                 0, 0, NA, NA, 0, 0, NA, NA, 0, 0, NA,
                                 NA, 0, 0, NA, NA, 0, 0, 0, NA, 0, 0,
                                 NA, NA, 0, 0, NA, NA, 0, 0, NA, NA,
                                 0, 0, NA, NA, 0, 0, NA, NA, 0, 0, NA,
                                 NA, 0, 0, NA, NA, 0, 0, NA, NA, 0, 0,
                                 NA, NA, 0, 0, NA, NA, 0, 0, 0, NA, 0,
                                 0, NA, NA, 0, 0, NA, NA, 0, 0, 0, NA,
                                 0, 0, 0, NA, 0, 0, NA, NA, 0, 0, 0,
                                 NA, 0, 0, 0, NA, 0, 0, NA, NA, 0, 0,
                                 NA, NA, 0, 0, 0, 0, 0, 0, NA, NA, 0,
                                 0, 0, NA, 0, 0, NA, NA, 0, 0, NA, NA,
                                 0, 0, NA, NA, 0, 0, NA, NA, 0, 0, NA,
                                 NA, 0, 0, NA, NA, 0, 0, NA, NA, 0, 0,
                                 NA, NA, 0, 0, NA, NA, 0, 0, NA, NA,
                                 0, 0, NA, NA, 0, 0, NA, NA, 0, 0, NA,
                                 NA, 0, 0, 0, NA, 0, 0, 0, NA, 0, 0,
                                 NA, NA, 1, 0, NA, NA, 0, 0, NA, NA,
                                 0, 0, NA, NA, 0, 0, NA, NA, 0, 0, NA,
                                 NA, 0, 0, NA, NA, 0, 0, NA, NA, 0, 0,
                                 NA, NA, 0, 0, NA, NA, 0, 0, 0, NA, 0,
                                 0, NA, NA, 0, 0, NA, NA, 0, 0, NA,
                                 NA, 0, 0, NA, NA, 0, 0, NA, NA, 0, 0,
                                 NA, NA, 0, 0, NA, NA, 0, 0, NA, NA,
                                 0, 0, NA, NA, 0, 0, NA, NA, 0, 0, NA,
                                 NA, 0, 0, NA, NA, 0, 0, NA, NA, 0, 0,
                                 NA, NA, 1, 0, NA, NA, 0, 0, NA, NA,
                                 0, 0, NA, NA, 0, 0, NA, NA, 0, 0, NA,
                                 NA, 0, 0, NA, NA, 0, 0, NA, NA, 0, 0,
                                 NA, NA, 1, 0, NA, NA, 1, 0, NA, NA,
                                 0, 0, NA, NA, 0, 0, NA, NA, 0, 0, NA,
                                 NA, 0, 0, NA, NA),
                       .Dim = c(93, 4)),
     ##
     UC = structure(.Data = c(0, 0, 0, NA, 0, 1, NA, NA, 0, 0, NA, NA,
                              0, 0, NA, NA, 0, 1, NA, NA, 0, 0, NA,
                              NA, 0, 0, NA, NA, 0, 0, 0, NA, 0, 1, NA,
                              NA, 0, 0, 0, NA, 0, 0, NA, NA, 0, 0, NA,
                              NA, 0, 0, NA, NA, 0, 0, NA, NA, 0, 0,
                              NA, NA, 0, 0, 0, NA, 0, 0, NA, NA, 0, 0,
                              NA, NA, 0, 0, NA, NA, 0, 0, NA, NA, 0,
                              0, NA, NA, 0, 0, NA, NA, 0, 1, NA, NA,
                              0, 0, NA, NA, 0, 0, NA, NA, 0, 0, NA,
                              NA, 0, 0, 1, NA, 0, 0, NA, NA, 0, 0, NA,
                              NA, 0, 0, 0, NA, 0, 0, 0, NA, 0, 0, NA,
                              NA, 0, 0, 0, NA, 0, 0, 0, NA, 0, 0, NA,
                              NA, 0, 0, NA, NA, 0, 0, 0, 1, 0, 1, NA,
                              NA, 0, 0, 0, NA, 0, 0, NA, NA, 0, 0, NA,
                              NA, 0, 0, NA, NA, 0, 0, NA, NA, 0, 0,
                              NA, NA, 0, 0, NA, NA, 0, 0, NA, NA, 0,
                              0, NA, NA, 0, 0, NA, NA, 0, 0, NA, NA,
                              0, 0, NA, NA, 0, 1, NA, NA, 0, 1, NA,
                              NA, 0, 0, 0, NA, 0, 0, 0, NA, 0, 1, NA,
                              NA, 0, 1, NA, NA, 0, 0, NA, NA, 0, 0,
                              NA, NA, 0, 0, NA, NA, 0, 0, NA, NA, 0,
                              0, NA, NA, 0, 0, NA, NA, 0, 0, NA, NA,
                              0, 0, NA, NA, 0, 0, 1, NA, 0, 0, NA, NA,
                              0, 1, NA, NA, 0, 1, NA, NA, 0, 0, NA,
                              NA, 0, 0, NA, NA, 0, 0, NA, NA, 0, 1,
                              NA, NA, 0, 0, NA, NA, 0, 0, NA, NA, 0,
                              1, NA, NA, 0, 0, NA, NA, 0, 0, NA, NA,
                              0, 0, NA, NA, 0, 0, NA, NA, 0, 1, NA,
                              NA, 0, 1, NA, NA, 0, 1, NA, NA, 0, 0,
                              NA, NA, 0, 0, NA, NA, 0, 0, NA, NA, 0,
                              0, NA, NA, 0, 0, NA, NA, 0, 1, NA, NA,
                              0, 1, NA, NA, 0, 1, NA, NA, 0, 1, NA,
                              NA, 0, 1, NA, NA, 0, 1, NA, NA),
                    .Dim = c(93, 4)),
     ##
     pl = structure(.Data = c(0, 0, 1, NA, 0, 0, NA, NA, 0, 1, NA, NA,
                              0, 0, NA, NA, 0, 0, NA, NA, 0, 1, NA,
                              NA, 0, 0, NA, NA, 0, 0, 1, NA, 0, 0, NA,
                              NA, 0, 0, 0, NA, 0, 1, NA, NA, 0, 1, NA,
                              NA, 0, 0, NA, NA, 0, 0, NA, NA, 0, 0,
                              NA, NA, 0, 0, 1, NA, 0, 1, NA, NA, 0, 0,
                              NA, NA, 0, 0, NA, NA, 0, 1, NA, NA, 0,
                              0, NA, NA, 0, 0, NA, NA, 0, 0, NA, NA,
                              0, 0, NA, NA, 0, 1, NA, NA, 0, 0, NA,
                              NA, 0, 0, 0, NA, 0, 0, NA, NA, 0, 1, NA,
                              NA, 0, 0, 1, NA, 0, 0, 1, NA, 0, 0, NA,
                              NA, 0, 0, 1, NA, 0, 0, 1, NA, 0, 0, NA,
                              NA, 0, 0, NA, NA, 0, 0, 0, 0, 0, 0, NA,
                              NA, 0, 0, 1, NA, 0, 0, NA, NA, 0, 1, NA,
                              NA, 0, 1, NA, NA, 0, 0, NA, NA, 0, 1,
                              NA, NA, 0, 0, NA, NA, 0, 1, NA, NA, 0,
                              0, NA, NA, 0, 1, NA, NA, 0, 1, NA, NA,
                              0, 0, NA, NA, 0, 0, NA, NA, 0, 0, NA,
                              NA, 0, 0, 0, NA, 0, 0, 0, NA, 0, 0, NA,
                              NA, 0, 0, NA, NA, 0, 0, NA, NA, 0, 0,
                              NA, NA, 0, 0, NA, NA, 0, 0, NA, NA, 0,
                              0, NA, NA, 0, 0, NA, NA, 0, 0, NA, NA,
                              0, 0, NA, NA, 0, 0, 0, NA, 0, 0, NA, NA,
                              0, 0, NA, NA, 0, 0, NA, NA, 0, 0, NA,
                              NA, 0, 0, NA, NA, 0, 0, NA, NA, 0, 0,
                              NA, NA, 0, 0, NA, NA, 0, 0, NA, NA, 0,
                              0, NA, NA, 0, 0, NA, NA, 0, 0, NA, NA,
                              0, 0, NA, NA, 0, 0, NA, NA, 0, 0, NA,
                              NA, 0, 0, NA, NA, 0, 0, NA, NA, 0, 0,
                              NA, NA, 0, 0, NA, NA, 0, 0, NA, NA, 0,
                              0, NA, NA, 0, 0, NA, NA, 0, 0, NA, NA,
                              0, 0, NA, NA, 0, 0, NA, NA, 0, 0, NA,
                              NA, 0, 0, NA, NA, 0, 0, NA, NA),
                    .Dim = c(93, 4))
     )


##
##
## (3) Initial values
##
##

list(d = c( -0.0989587524449202, -0.162526651377967,
           -0.272073971888438, 0.142860340397035, 0.0307312304353188,
           -0.0695735958455029, 0.0479394582073837,
           0.0998434236365565, -0.0241672715569482,
           0.0679822841564695, -0.00600866229424777,
           0.0218491519970852, -0.0390208439157199,
           -0.0501780860966376, 0.0807949281208379, 0.199819285060729,
           -0.135137853592178, -0.0182775511152805,
           -0.0911106092799489),
     ##
     tau = 1.031,
     ##
     u =  c(-0.019672070961375, 0.0096501793159499, 0.14851103922875,
            0.0193553465356557, 0.042936985274645,
            -0.0690410674452078, 0.140131540163259,
            0.00866162600965374, -0.109452118256691,
            0.054742677369603, 0.110652034194671, -0.0925500705163443,
            0.115032709772469, -0.0656877216523298,
            -0.0122455981640194, -0.16589945427568,
            0.0289582067508801, -0.0247467699063938,
            0.0160020719884418, -0.0540523939061682,
            -0.030745623008756, 0.0386552667144318,
            -0.208419581728398, 0.0102059419414892,
            0.0147331978160909, -0.138425616875041,
            0.0148715691138063, 0.28105255825761, 0.0123523148918073,
            -0.169792501205392, 0.00601271829604499,
            -0.018410455398123, 0.108314143205915,
            -0.0924018038529672, 0.0458267463445806,
            -0.117462433883547, 0.00256148878083744,
            0.167010306076058, -0.000887474688604352,
            -0.0342388531794079, 0.0748189460472381,
            -0.0344893525448467, 0.112121813631434, 0.297472682845297,
            -0.212229821301024, 0.0884316620468181,
            -0.0459277682899236, -0.0835705994235083,
            -0.0647740551650394, 0.105762114689466,
            -0.135616401581327, 0.105423030674587,
            -0.0560062793037351, 0.171215267200633,
            0.00421828790986126, -0.101167091881858,
            -0.162446506281137, -0.0492232926057601,
            0.0519936900856576, 0.153295857744036,
            0.00709235681304538, -0.118723208532092,
            -0.202322275696258, 0.0654301908885155,
            0.0572366137108165, 0.0697920387232903,
            -0.0844968926866008, 0.0167321906880095,
            -0.0538945592980189, 0.0566720638737321,
            -0.120983063635233, -0.0454727519856644,
            -0.0927177848797951, -0.0274991240868714,
            0.132290556903157, 0.085678925634526, 0.0531922490151733,
            0.0378940479901019, 0.0891810282825745, 0.111762348955189,
            -0.10728716651481, 0.183492976762149, -0.047668011668234,
            -0.0966742804012194, 0.0426765086727, 0.10100663409614,
            -0.0150017954565989, -0.157578257172348,
            0.0598200041623752, 0.125821325694643, 0.055839438662323,
            0.0499515129563206, -0.0177120730954462)
     )
