# Supplementary material for: Network meta‐analysis of multicomponent interventions
Source: Biom J. 2019 Apr 25;62(3):808–21. doi: 10.1002/bimj.201800167 (PMC7217213; doi:10.1002/bimj.201800167)
Supplement: Supplementary file 2 — Supporting Information [file BIMJ-62-808-s001.zip › depression-NMAJags.R]

# R code for the implementation of the Bayesian standard network
# meta-analysis (NMA) model for depression data


# Provide depression dataset by Linde et al. (2016) in arm-based format
#
dataLinde <- list()
# study id
dataLinde$studyid <- c(1, 1, 1, 2, 2, 4, 4, 5, 5, 6, 6, 7, 7, 9, 9, 11, 11, 11,
                       12, 12, 16, 16, 16, 17, 17, 18, 18, 20, 20, 22, 22,
                       23, 23, 24, 24, 24, 26, 26, 29, 29, 30, 30, 31, 31, 33,
                       33, 34, 34, 35, 35, 37, 37, 39, 39, 41, 41, 43, 43, 43,
                       46, 46, 48, 48, 49, 49, 49, 50, 50, 50, 52, 52, 53, 53,
                       53, 55, 55, 55, 56, 56, 57, 57, 58, 58, 58, 58, 59, 59, 
                       61, 61, 61, 64, 64, 65, 65, 66, 66, 67, 67, 68, 68, 70,
                       70, 71, 71, 72, 72, 73, 73, 74, 74, 76, 76, 78, 78, 79,
                       79, 82, 82, 82, 83, 83, 83, 84, 84, 86, 86, 88, 88, 90,
                       90, 91, 91, 94, 94, 95, 95, 96, 96, 100, 100, 103, 103,
                       104, 104, 104, 105, 105, 107, 107, 110, 110, 112, 112,
                       113, 113, 114, 114, 115, 115, 116, 116, 117, 117, 118,
                       118, 120, 120, 121, 121, 123, 123, 124, 124, 125, 125,
                       126, 126, 127, 127, 128, 128, 131, 131, 132, 132, 134,
                       134, 135, 135, 200, 200, 201, 201, 202, 202, 204, 204,
                       205, 205, 206, 206)
# events
dataLinde$r <- c(49, 60, 48, 16, 19, 20, 8, 20, 17, 49, 29, 16, 12, 101, 48, 48,
                 50, 40, 16, 18, 24, 41, 20, 55, 27, 31, 22, 29, 27, 48, 46,
                 122, 127, 16, 19, 9, 183, 74, 31, 19, 17, 34, 37, 23, 120, 95,
                 33, 38, 11, 6, 18, 35, 15, 12, 98, 81, 50, 43, 33, 72, 70, 103,
                 79, 60, 52, 43, 71, 71, 51, 14, 13, 74, 65, 60, 70, 76, 29, 49,
                 202, 317, 328, 14, 19, 20, 17, 5, 4, 20, 22, 21, 45, 75, 35,
                 10, 14, 9, 57, 50, 10, 4, 23, 25, 34, 25, 40, 42, 32, 29, 43,
                 16, 113, 113, 64, 34, 23, 18, 117, 83, 122, 56, 58, 14, 30, 16,
                 37, 13, 38, 25, 21, 15, 35, 31, 36, 29, 35, 29, 11, 15, 57, 72,
                 33, 28, 30, 33, 23, 124, 122, 11, 8, 100, 76, 113, 130, 52, 54,
                 15, 15, 23, 12, 28, 25, 2, 12, 32, 30, 63, 31, 27, 15, 47, 59,
                 16, 16, 4, 3, 21, 16, 28, 24, 22, 21, 336, 374, 21, 20, 79, 72,
                 117, 107, 41, 30, 38, 26, 40, 37, 43, 25, 15, 8, 81, 31)
# sample size
dataLinde$n <- c(75, 78, 76, 44, 72, 35, 23, 51, 52, 146, 128, 32, 31, 363, 173,
                 108, 99, 101, 69, 74, 36, 80, 35, 111, 108, 73, 73, 55, 51, 73,
                 71, 191, 184, 31, 30, 30, 314, 154, 51, 49, 38, 79, 90, 88,
                 175, 170, 68, 70, 24, 20, 32, 58, 27, 25, 170, 171, 91, 93, 92,
                 118, 123, 191, 189, 137, 138, 140, 127, 131, 130, 23, 30, 122,
                 121, 129, 110, 106, 47, 92, 380, 506, 513, 31, 30, 30, 30, 24,
                 24, 56, 57, 57, 114, 126, 60, 60, 20, 20, 84, 77, 20, 20, 45,
                 45, 48, 49, 78, 87, 55, 57, 98, 49, 148, 145, 149, 148, 92, 89,
                 229, 231, 247, 79, 112, 36, 119, 112, 200, 103, 61, 64, 42, 42,
                 64, 66, 80, 82, 67, 67, 30, 29, 115, 122, 71, 59, 63, 67, 67,
                 186, 179, 21, 23, 198, 195, 178, 183, 114, 114, 20, 20, 50, 51,
                 31, 31, 17, 17, 72, 69, 218, 109, 43, 40, 98, 99, 25, 26, 19,
                 19, 70, 67, 45, 42, 50, 53, 697, 688, 43, 45, 162, 163, 298,
                 303, 174, 176, 100, 91, 86, 84, 141, 140, 40, 42, 302, 151)
# treatments 
dataLinde$t <- c(1, 3, 23, 10, 22, 1, 23, 8, 14, 17, 22, 1, 23, 1, 2, 1, 2, 23,
                 12, 22, 2, 11, 21, 1, 23, 1, 23, 1, 2, 1, 2, 1, 2, 1, 11, 23,
                 2, 23, 1, 2, 6, 7, 1, 23, 1, 7, 1, 2, 10, 22, 1, 2, 6, 23, 2,
                 3, 1, 12, 22, 2, 9, 2, 23, 2, 11, 23, 2, 9, 23, 1, 7, 2, 6, 23,
                 1, 9, 23, 1, 2, 1, 2, 1, 10, 14, 22, 10, 22, 2, 9, 23, 2, 9, 9,
                 23, 9, 23, 2, 9, 9, 23, 2, 9, 9, 23, 1, 9, 9, 23, 9, 23, 2, 3,
                 15, 22, 14, 22, 2, 12, 20, 1, 5, 6, 14, 22, 18, 22, 5, 6, 1, 2,
                 1, 7, 1, 2, 1, 2, 1, 2, 1, 2, 10, 14, 10, 14, 22, 1, 2, 10, 22,
                 15, 22, 2, 3, 1, 5, 5, 6, 15, 22, 2, 6, 2, 19, 11, 22, 1, 2, 5,
                 6, 2, 6, 2, 13, 18, 22, 10, 22, 14, 22, 1, 2, 2, 3, 1, 3, 10,
                 15, 2, 4, 18, 22, 18, 22, 17, 22, 17, 22, 17, 22, 14, 22)
#
# with treatment codes
# 1 = TCA, 2 = SSRI, 3 = SNRI, 4 = NRI, 5 = Low-dose SARI, 6 = NaSSA,
# 7 = rMAO-A, 8 = Individualized antidepressant, 9 = Hypericum,
# 10 = Face-to-face CBT, 11 = Face-to-face PST,
# 12 = Face-to-face interpersonal psychotherapy,
# 13 = Face-to-facepsychodynamic therapy,
# 14 = Other face-to-face psychosocial therapies,
# 15 = Remote therapist-lead CBT, 17 = Guided self-help CBT,
# 18 = No/minimal contact CBT, 19 = Face-to-face CBT + SSRI,
# 20 = Face-to-face interpersonal psychotherapy + SSRI,
# 21 = Face-to-face PST + SSRI, 22 = UC, 23 = Placebo


# Make R packages R2jags and NMAJags available
#
library(R2jags)
library(NMAJags)


# Standard Bayesian random effects NMA model (with Placebo / standard
# care as reference treatment, i.e., t = 23.
#
# Transform the data into a list suitable for JAGS analysis
#
NMAdataBinary <- make.jagsNMA.data(studyid = dataLinde$studyid,
                                   r = dataLinde$r, n = dataLinde$n,
                                   y = NA, sd = NA, t = dataLinde$t,
                                   type = "binary", data = dataLinde, 
                                   reference = 23)


# Run Jags and create a jags object (run 100.000 iterations and 10.000
# burn-in) monitor the nodes ORref and tau.sq
#
NMAinJAGS <- jags(data = NMAdataBinary, inits = NULL,
                  parameters.to.save = c("ORref", "tau.sq"),
                  n.chains = 2, n.iter = 100000,
                  n.burnin = 10000, DIC = F,
                  model.file = modelNMABinary)

# Print results
#
print(NMAinJAGS, digits = 2)
