# Supplementary material for: Network meta‐analysis of multicomponent interventions
Source: Biom J. 2019 Apr 25;62(3):808–21. doi: 10.1002/bimj.201800167 (PMC7217213; doi:10.1002/bimj.201800167)
Supplement: Supplementary file 2 — Supporting Information [file BIMJ-62-808-s001.zip › README.txt]

Source code for manuscript
"Network meta-analysis of multicomponent interventions" 
by Rücker G, Petropoulou M and Schwarzer G. (2019), 
Biometrical Journal

Note, we did not use fixed starting values in the iterations of the
Bayesian network meta-analyses (NMAs). Accordingly, use of our code
for Bayesian NMAs will result in slightly different results than
reported in the supplementary table.

For questions or comments about the code please contact Guido 
Schwarzer <sc@imbi.uni-freiburg.de>.


1) List of files

- README.txt (this file)

- depression-netmeta.R (R code for frequentist network meta-analyses
   using R package netmeta)

- depression-NMAJags.R (R code for standard Bayesian network
  meta-analysis using R packages NMAJags and R2jags)

- depression-additive-CNMA.odc (WinBUGS code for additive Bayesian
  CNMA, odc-format)

- depression-additive-CNMA.txt (WinBUGS code for additive Bayesian
  CNMA, text file)

- depression-interaction-CNMA.odc (WinBUGS code for interaction
  Bayesian CNMA, odc-format)

- depression-interaction-CNMA.txt (WinBUGS code for interaction
  Bayesian CNMA, text file)


2) Software 

Analyses were conducted with

- R, version 3.5.2 (https://www.r-project.org/)

- WinBUGS, version 1.4 (https://www.mrc-bsu.cam.ac.uk/software/bugs/)

- JAGS, version 4.3.0 (http://mcmc-jags.sourceforge.net/)

The R packages meta, version 4.9-4, netmeta, version 1.0-1, R2jags,
version 0.5-7, and NMAJags, version 0.1.0, were utilised.


3) R commands for the installation of R packages 

install.packages(c("meta", "netmeta", "devtools", "R2jags")) 
devtools::install_github("esm-ispm-unibe-ch/NMAJags", force = TRUE)
